# Supplementary material for: Coinfection and Interference Phenomena Are the Results of Multiple Thermodynamic Competitive Interactions
Source: Microorganisms. 2021 Sep 29;9(10):2060. doi: 10.3390/microorganisms9102060 (PMC8538544; doi:10.3390/microorganisms9102060)
Supplement: Supplementary file 1 [file microorganisms-09-02060-s001.zip]

Archive with 1 entries (1 files):
- microorganisms-1393573-supplementary.pdf
